# Supplementary material for: Conjugated Dienoic Acid Peroxides as Substrates in Chaetopterus Bioluminescence System
Source: Int J Mol Sci. 2023 May 30;24(11):9466. doi: 10.3390/ijms24119466 (PMC10253912; doi:10.3390/ijms24119466)
Supplement: Supplementary file 1 [file ijms-24-09466-s001.zip]

Archive with 1 entries (1 files):
- ijms-2377845-supplementary.pdf
